# Supplementary material for: Assessing the impacts of aminoethoxyvinylglycine and 1-methylcyclopropene on fruit drop, cracking, quality, and related transcript accumulation in ‘Ambrosia’ and ‘Fuji’ apples during on-the-tree ripening
Source: Front Plant Sci. 2025 Aug 22;16:1629445. doi: 10.3389/fpls.2025.1629445 (PMC12411216; doi:10.3389/fpls.2025.1629445)
Supplement: Supplementary file 2 [file Table2.xlsx]

## Sheet: Correlations
Supplementary Table S2. Pearson correlation coefficients for 'Ambrosia' apples subjected to AVG and 1-MCP treatments and evaluated during on-the-tree ripening.
	Ethylene	Surface skin color	Background skin color	IAD	Skin blush percentage	Firmness	SPI	SSC	TA	MdACS1	MdACO1	MdERS1	MdERS2	MdETR1	MdETR2	MdETR5	MdCTR1	MdPAL	MdCHS	MdCHI	MdF3H	MdDFR	MdLDOX	MdUFGT	MdMYB10	Fruit Drop	Fruit Crack
Ethylene	1	-0.5604	-0.6147	-0.678	0.4856	-0.4895	0.5396	0.6675	-0.4509	0.842	0.7806	0.7548	0.3418	0.8292	0.8062	0.8442	0.7817	0.7509	0.6053	0.461	0.4477	0.4157	0.5375	0.6134	0.7261	0.6655	0.5371
Surface skin color		1	0.6731	0.9411	-0.9453	0.8648	-0.8813	-0.8903	0.9038	-0.7934	-0.8254	-0.8229	-0.79	-0.8172	-0.8204	-0.8401	-0.8633	-0.8311	-0.8812	-0.8829	-0.8249	-0.8087	-0.8283	-0.8725	-0.9198	-0.8514	-0.5889
Background skin color			1	0.7283	-0.8105	0.9019	-0.9025	-0.8204	0.7657	-0.8123	-0.8378	-0.8829	-0.7986	-0.8433	-0.866	-0.7999	-0.8207	-0.7927	-0.6726	-0.7974	-0.9179	-0.8792	-0.9242	-0.8509	-0.8413	-0.9329	-0.9721
IAD				1	-0.9048	0.8364	-0.8799	-0.8757	0.8406	-0.8829	-0.9	-0.8485	-0.7027	-0.8875	-0.887	-0.914	-0.907	-0.911	-0.888	-0.8691	-0.812	-0.8119	-0.8452	-0.8946	-0.9581	-0.859	-0.6385
Skin blush percentage					1	-0.963	0.969	0.9228	-0.9449	0.8005	0.844	0.8737	0.9245	0.8301	0.8519	0.8202	0.8797	0.8108	0.8305	0.9427	0.9484	0.9415	0.9376	0.9077	0.9231	0.9176	0.7463
Firmness						1	-0.9784	-0.8909	0.934	-0.786	-0.8347	-0.8944	-0.9307	-0.8281	-0.8514	-0.7981	-0.854	-0.8218	-0.7958	-0.929	-0.9847	-0.9816	-0.9808	-0.9106	-0.9004	-0.9549	-0.8844
SPI							1	0.9235	-0.9138	0.8433	0.8876	0.9345	0.912	0.8919	0.9004	0.8635	0.9175	0.8531	0.8496	0.9491	0.9811	0.9612	0.9803	0.9488	0.9318	0.9504	0.8454
SSC								1	-0.7993	0.9136	0.934	0.9088	0.8677	0.9031	0.8705	0.8579	0.9423	0.8187	0.8194	0.8938	0.883	0.8535	0.8929	0.8983	0.9202	0.8987	0.7024
TA									1	-0.6691	-0.7143	-0.8486	-0.8843	-0.7561	-0.8388	-0.7961	-0.8036	-0.752	-0.756	-0.837	-0.8865	-0.9077	-0.8798	-0.8132	-0.8463	-0.8387	-0.759
MdACS1										1	0.9898	0.9021	0.6607	0.9693	0.9032	0.9155	0.9475	0.9082	0.858	0.8344	0.7874	0.7417	0.8342	0.9071	0.9411	0.874	0.668
MdACO1											1	0.9179	0.7137	0.9711	0.908	0.9079	0.9553	0.9112	0.8891	0.8882	0.8411	0.7955	0.8729	0.9373	0.9506	0.8995	0.7052
MdERS1												1	0.821	0.9674	0.975	0.9448	0.9716	0.8604	0.8366	0.8495	0.8784	0.8551	0.9058	0.9018	0.9135	0.8788	0.7983
MdERS2													1	0.7036	0.7502	0.6634	0.774	0.6011	0.6326	0.8353	0.916	0.9305	0.8819	0.7677	0.7577	0.8318	0.7887
MdETR1														1	0.965	0.9688	0.984	0.9231	0.889	0.8533	0.8274	0.7795	0.87	0.9286	0.9459	0.8613	0.7034
MdETR2															1	0.977	0.9644	0.8755	0.8063	0.8063	0.8362	0.8151	0.8711	0.8708	0.9205	0.8776	0.7922
MdETR5																1	0.9661	0.9206	0.8503	0.7874	0.7794	0.7499	0.834	0.8788	0.9351	0.8253	0.6807
MdCTR1																	1	0.8963	0.8749	0.8729	0.8491	0.816	0.8856	0.9195	0.9442	0.8542	0.6832
MdPAL																		1	0.9141	0.8614	0.8133	0.7724	0.8762	0.9409	0.9589	0.8207	0.6234
MdCHS																			1	0.9087	0.7905	0.7338	0.8154	0.9476	0.9171	0.803	0.514
MdCHI																				1	0.9483	0.903	0.9409	0.9652	0.9198	0.9055	0.6847
MdF3H																					1	0.9713	0.9865	0.9254	0.8894	0.9582	0.8824
MdDFR																						1	0.9696	0.8654	0.8526	0.8893	0.8672
MdLDOX																							1	0.9434	0.9221	0.9499	0.8698
MdUFGT																								1	0.9675	0.9261	0.7158
MdMYB10																									1	0.9251	0.7114
Fruit Drop																										1	0.8848
Fruit Crack																											1
Statistically significant correlations (p ≤ 0.05) are in bold
