# Supplementary material for: Assessing the impacts of aminoethoxyvinylglycine and 1-methylcyclopropene on fruit drop, cracking, quality, and related transcript accumulation in ‘Ambrosia’ and ‘Fuji’ apples during on-the-tree ripening
Source: Front Plant Sci. 2025 Aug 22;16:1629445. doi: 10.3389/fpls.2025.1629445 (PMC12411216; doi:10.3389/fpls.2025.1629445)
Supplement: Supplementary file 3 [file Table3.xlsx]

## Sheet: Correlations without TA23
Supplementary Table S3. Pearson correlation coefficients for 'Fuji' apples subjected to AVG and 1-MCP treatments and evaluated during on-the-tree ripening.
	Ethylene	Surface skin color	Background skin color	IAD	Skin blush percentage	SPI	Firmness	SSC	TA	MdACS1	MdACO1	MdERS1	MdERS2	MdETR1	MdETR2	MdETR5	MdCTR1	MdPAL	MdCHS	MdCHI	MdF3H	MdDFR	MdLDOX	MdUFGT	MdMYB10	Fruit Drop	Fruit Crack
Ethylene	1	-0.5667	-0.5832	-0.7192	0.6593	0.573	-0.7134	0.5527	-0.0871	0.9196	0.9132	0.8748	0.5049	0.874	0.8998	0.8182	0.8571	0.7598	0.8124	0.802	0.7681	0.7893	0.7396	0.8131	0.7949	0.4107	0.5051
Surface skin color		1	0.7376	0.7562	-0.8506	-0.1233	0.7394	-0.4841	-0.4141	-0.737	-0.8181	-0.6842	-0.3704	-0.8252	-0.6956	-0.6162	-0.6883	-0.7958	-0.6829	-0.7809	-0.7274	-0.803	-0.6507	-0.7661	-0.7892	-0.0189	-0.2553
Background skin color			1	0.9211	-0.813	-0.4681	0.9451	-0.6007	-0.0292	-0.8367	-0.7965	-0.8747	-0.8555	-0.8605	-0.8175	-0.9031	-0.8896	-0.9489	-0.9065	-0.926	-0.944	-0.9342	-0.9148	-0.921	-0.9163	-0.5622	-0.7562
IAD				1	-0.7907	-0.3481	0.9637	-0.6176	0.0486	-0.9059	-0.837	-0.9016	-0.7535	-0.9215	-0.805	-0.8834	-0.8827	-0.9082	-0.8613	-0.9025	-0.9055	-0.8981	-0.8211	-0.8962	-0.8769	-0.5291	-0.612
Skin blush percentage					1	0.5185	-0.7728	0.6261	0.244	0.7905	0.8429	0.7631	0.5557	0.8103	0.7897	0.7526	0.7783	0.9173	0.841	0.9215	0.8395	0.8957	0.8329	0.8683	0.8735	0.2401	0.517
SPI						1	-0.4744	0.4845	-0.2355	0.5244	0.5267	0.5524	0.664	0.4172	0.6553	0.6009	0.5938	0.5888	0.6578	0.6136	0.5507	0.5489	0.6711	0.5597	0.5522	0.658	0.8254
Firmness							1	-0.5704	0.025	-0.9136	-0.8582	-0.9213	-0.8617	-0.9172	-0.8559	-0.897	-0.9156	-0.9251	-0.8779	-0.9114	-0.9004	-0.9074	-0.8439	-0.9011	-0.894	-0.6593	-0.7556
SSC								1	-0.3924	0.5591	0.5608	0.5248	0.3861	0.584	0.559	0.5915	0.5564	0.6562	0.6959	0.6707	0.7104	0.6249	0.6822	0.6324	0.602	0.1995	0.4146
TA									1	0.0424	0.1458	0.0377	-0.1483	0.1013	0.0983	-0.0376	0.0549	0.1078	0.0028	0.0748	-0.0391	0.1284	-0.0044	0.1082	0.1792	-0.3567	-0.2108
MdACS1										1	0.9724	0.9874	0.7189	0.9848	0.9655	0.9454	0.9763	0.9254	0.9284	0.9384	0.9168	0.9424	0.8754	0.9527	0.944	0.5234	0.6431
MdACO1											1	0.943	0.6221	0.9735	0.968	0.8898	0.9422	0.9199	0.909	0.9347	0.8932	0.9417	0.8623	0.9393	0.9417	0.4161	0.5731
MdERS1												1	0.7914	0.9665	0.9678	0.9793	0.9946	0.9348	0.9488	0.9416	0.9367	0.9525	0.9109	0.9659	0.9573	0.5896	0.7147
MdERS2													1	0.6676	0.7299	0.8236	0.8039	0.7808	0.7765	0.7595	0.7635	0.7465	0.785	0.7494	0.7415	0.8983	0.9614
MdETR1														1	0.9429	0.9231	0.9585	0.9315	0.9174	0.9369	0.927	0.9528	0.8676	0.9559	0.9518	0.3905	0.5692
MdETR2															1	0.9464	0.9802	0.9289	0.9552	0.9404	0.9148	0.9471	0.9211	0.9581	0.9604	0.5182	0.7101
MdETR5																1	0.9858	0.9412	0.9768	0.9458	0.9677	0.9553	0.9605	0.9724	0.958	0.603	0.7621
MdCTR1																	1	0.9507	0.9697	0.9544	0.9512	0.9657	0.9399	0.9784	0.9739	0.584	0.7438
MdPAL																		1	0.9736	0.9963	0.9722	0.992	0.9618	0.9852	0.9841	0.491	0.722
MdCHS																			1	0.9789	0.9825	0.9774	0.9893	0.9871	0.9786	0.5172	0.7459
MdCHI																				1	0.9731	0.9914	0.9634	0.9868	0.9817	0.4827	0.7097
MdF3H																					1	0.98	0.9786	0.9816	0.9676	0.4754	0.6991
MdDFR																						1	0.9651	0.9957	0.9943	0.4462	0.6803
MdLDOX																							1	0.9695	0.9612	0.5044	0.7645
MdUFGT																								1	0.9964	0.4648	0.6849
MdMYB10																									1	0.4462	0.6793
Fruit Drop																										1	0.9005
Fruit Crack																											1
Statistically significant correlations (p ≤ 0.05) are in bold
